# Supplementary material for: Comparison of 24-Hour urine parameters before and after initiation of Metformin in patients with diabetes and urolithiasis: A retrospective analysis
Source: Urolithiasis. 2025 Oct 27;53(1):207. doi: 10.1007/s00240-025-01881-3 (PMC12559097; doi:10.1007/s00240-025-01881-3)
Supplement: Supplementary file 1 — Supplementary Material 1 [file 240_2025_1881_MOESM1_ESM.xlsx]

## Sheet: Kidney 360 paper - SGLT2i
CANAGLIFLOZIN
CANAGLIFLOZIN/METFORMIN HCL
DAPAGLIFLOZIN PROPANEDIOL
DAPAGLIFLOZIN/METFORMIN HCL
DAPAGLIFLOZIN/SAXAGLIPTIN HC
EMPAGLIFLOZIN
EMPAGLIFLOZIN/LINAGLIPTIN
EMPAGLIFLOZIN/METFORMIN HCL
ERTUGLIFLOZIN PIDOLATE
ERTUGLIFLOZIN/METFORMIN
ERTUGLIFLOZIN/SITAGLIPTIN
N=27

## Sheet: Kidney 360 paper - GLP-1RA
ALBIGLUTIDE
DULAGLUTIDE
EXENATIDE
EXENATIDE MICROSPHERES
INSULIN DEGLUDEC/LIRAGLUTIDE
INSULIN GLARGINE/LIXISENATIDE
LIRAGLUTIDE
SEMAGLUTIDE
TIRZEPATIDE
N=68

## Sheet: METFORMIN COMBO
ALOGLIPTIN BENZ/METFORMIN HCL
CANAGLIFLOZIN/METFORMIN HCL
DAPAGLIFLOZIN/METFORMIN HCL
EMPAGLIFLOZ/LINAGLIP/METFORMIN
EMPAGLIFLOZIN/METFORMIN HCL
ERTUGLIFLOZIN/METFORMIN
GLIPIZIDE/METFORMIN HCL
GLYBURIDE, MICRO/METFORMIN HCL
GLYBURIDE/METFORMIN HCL
LINAGLIPTIN/METFORMIN HCL
PIOGLITAZONE HCL/METFORMIN HCL
REPAGLINIDE/METFORMIN HCL
ROSIGLITAZONE/METFORMIN HCL
SAXAGLIPTIN HCL/METFORMIN HCL
SITAGLIPTIN PHOS/METFORMIN HCL
N=28

## Sheet: GLIPTIN
ALOGLIPTIN BENZ/METFORMIN HCL
ALOGLIPTIN BENZ/PIOGLITAZONE
ALOGLIPTIN BENZ/PIOGLITZONE
ALOGLIPTIN BENZOATE
DAPAGLIFLOZIN/SAXAGLIPTIN HCL
EMPAGLIFLOZIN/LINAGLIPTIN
ERTUGLIFLOZIN/SITAGLIPTIN
LINAGLIPTIN
LINAGLIPTIN/METFORMIN HCL
SAXAGLIPTIN HCL
SAXAGLIPTIN HCL/METFORMIN HCL
SAXAGLIPTIN HYDROCHLORIDE
SITAGLIPTIN PHOS/METFORMIN HCL
SITAGLIPTIN PHOSPHATE
SITAGLIPTIN/SIMVASTATIN
N=104

## Sheet: GLIPIZIDE
GLIPIZIDE
GLIPIZIDE/METFORMIN HCL
N=116

## Sheet: GLYBURIDE
GLYBURIDE
GLYBURIDE, MICRO/METFORMIN HCL
GLYBURIDE,MICRONIZED
GLYBURIDE/METFORMIN HCL
N=18

## Sheet: GLITAZONE
ALOGLIPTIN BENZ/PIOGLITAZONE
PIOGLITAZONE HCL
PIOGLITAZONE HCL/GLIMEPIRIDE
PIOGLITAZONE HCL/METFORMIN HCL
PIOGLITAZONE/GLIMEPIRIDE
ROSIGLITAZONE MALEATE
ROSIGLITAZONE/GLIMEPIRIDE
ROSIGLITAZONE/METFORMIN HCL
N=56

## Sheet: GLINIDE
NATEGLINIDE
REPAGLINIDE
REPAGLINIDE/METFORMIN HCL
N=12

## Sheet: GLIMEPIRIDE
GLIMEPIRIDE
PIOGLITAZONE HCL/GLIMEPIRIDE
PIOGLITAZONE/GLIMEPIRIDE
ROSIGLITAZONE/GLIMEPIRIDE
N=84
